# Supplementary material for: Data Reliability in a Citizen Science Protocol for Monitoring Stingless Bees Flight Activity
Source: Insects. 2021 Aug 27;12(9):766. doi: 10.3390/insects12090766 (PMC8467663; doi:10.3390/insects12090766)
Supplement: Supplementary file 1 [file insects-12-00766-s001.zip]

Archive with 6 entries (5 files):
- insects-1302791-supplementary/
- __MACOSX/._insects-1302791-supplementary
- insects-1302791-supplementary/MDPI__Supplementary_Materials_1.xlsx
- __MACOSX/insects-1302791-supplementary/._MDPI__Supplementary_Materials_1.xlsx
- insects-1302791-supplementary/MDPI__Supplementary_Materials_2.pdf
- __MACOSX/insects-1302791-supplementary/._MDPI__Supplementary_Materials_2.pdf
