# Supplementary material for: Data Reliability in a Citizen Science Protocol for Monitoring Stingless Bees Flight Activity
Source: Insects. 2021 Aug 27;12(9):766. doi: 10.3390/insects12090766 (PMC8467663; doi:10.3390/insects12090766)
Supplement: Supplementary file 1 [file insects-12-00766-s001.zip › insects-1302791-supplementary/MDPI__Supplementary_Materials_1.xlsx]

## Sheet: cs-original
Filename	Id	Group	Replication	VideoGroup	VideoGroupNumber	Entrance	Exit	Pollen
videoSide_7uygIGO	1	CSO	N	1	1	10	10	0
videoSide_ZYJhz9I	2	CSO	N	1	2	0	0	0
videoSide_QXErQyA	3	CSO	N	1	3	0	1	0
videoSide_nNH5Fxj	4	CSO	N	1	4	0	0	0
videoSide_Eb42MlI	5	CSO	N	1	5	0	0	0
videoSide_MKRt7KY	6	CSO	N	1	6	4	4	1
videoSide_UUjIOxN	7	CSO	N	2	1	11	4	0
videoSide_SRev0rw	8	CSO	N	2	2	9	7	2
videoSide_1JMuWTM	9	CSO	N	2	3	3	2	1
videoSide_yNq3AlZ	10	CSO	N	2	4	10	7	0
videoSide_WvKcQPZ	11	CSO	N	2	5	1	1	1
videoSide_ydupqjb	12	CSO	N	2	6	1	0	0
videoSide_vY0yXzw	13	CSO	N	3	1	6	7	0
videoSide_SNGXZmB	14	CSO	N	3	2	0	1	0
videoSide_xUffFHh	15	CSO	N	3	3	6	13	0
videoSide_6e81Jjx	16	CSO	N	3	4	1	2	0
videoSide_Fwb8Ykf	17	CSO	N	3	5	20	4	0
videoSide_XbeYLSn	18	CSO	N	3	6	3	3	2
videoSide_zqrkB5I	19	CSO	N	4	1	9	10	0
videoSide_x0EqDIy	20	CSO	N	4	2	0	0	0
videoSide_tTd830L	21	CSO	N	4	3	0	0	0
videoSide_X5wsmz7	22	CSO	N	4	4	33	29	0
videoSide_W1K1Goh	23	CSO	N	4	5	0	0	0
videoSide_5sodePS	24	CSO	N	4	6	0	4	0
videoSide_XszTCc5	25	CSO	N	5	1	5	15	0
videoSide_vMxBmdm	26	CSO	N	5	2	6	7	0
videoSide_iuCx00q	27	CSO	N	5	3	4	1	0
videoSide_L2BWFyd	28	CSO	N	5	4	4	8	0
videoSide_3sTTG1K	29	CSO	N	5	5	0	6	0
videoSide_zvN5c9u	30	CSO	N	5	6	4	8	1
videoSide_xMPXLbN	31	CSO	N	6	1	3	4	0
videoSide_6eb6HRN	32	CSO	N	6	2	0	0	0
videoSide_0136ZQU	33	CSO	N	6	3	1	2	0
videoSide_ZIC0LI6	34	CSO	N	6	4	5	5	0
videoSide_xgGPdU5	35	CSO	N	6	5	0	4	0
videoSide_57RFoJx	36	CSO	N	6	6	7	8	0
videoSide_1jAQuyK	37	CSO	N	7	1	3	5	0
videoSide_iKSETIs	38	CSO	N	7	2	0	0	0
videoSide_O2FjuA3	39	CSO	N	7	3	10	12	0
videoSide_dojYORD	40	CSO	N	7	4	6	15	0
videoSide_V4t811S	41	CSO	N	7	5	5	8	0
videoSide_UNoEDFL	42	CSO	N	7	6	9	8	0

## Sheet: cs-rep
Filename	Group	Replication	VideoGroup	VideoGroupNumber	Entrance	Exit	Pollen
videoSide_7uygIGO	CSR	Y	1	1	12	14	6
videoSide_ZYJhz9I	CSR	Y	1	2	0	0	0
videoSide_QXErQyA	CSR	Y	1	3	0	0	0
videoSide_nNH5Fxj	CSR	Y	1	4	0	0	0
videoSide_Eb42MlI	CSR	Y	1	5	0	0	0
videoSide_MKRt7KY	CSR	Y	1	6	4	4	1
videoSide_7uygIGO	CSR	Y	1	1	12	14	2
videoSide_ZYJhz9I	CSR	Y	1	2	0	0	0
videoSide_QXErQyA	CSR	Y	1	3	0	1	0
videoSide_nNH5Fxj	CSR	Y	1	4	0	0	0
videoSide_Eb42MlI	CSR	Y	1	5	0	0	0
videoSide_MKRt7KY	CSR	Y	1	6	4	4	0
videoSide_7uygIGO	CSR	Y	1	1	9	15	4
videoSide_ZYJhz9I	CSR	Y	1	2	0	0	0
videoSide_QXErQyA	CSR	Y	1	3	0	1	0
videoSide_nNH5Fxj	CSR	Y	1	4	0	0	0
videoSide_Eb42MlI	CSR	Y	1	5	0	0	0
videoSide_MKRt7KY	CSR	Y	1	6	4	4	2
videoSide_7uygIGO	CSR	Y	1	1	12	18	1
videoSide_ZYJhz9I	CSR	Y	1	2	0	0	0
videoSide_QXErQyA	CSR	Y	1	3	0	1	0
videoSide_nNH5Fxj	CSR	Y	1	4	0	0	0
videoSide_Eb42MlI	CSR	Y	1	5	0	0	0
videoSide_MKRt7KY	CSR	Y	1	6	4	4	0
videoSide_7uygIGO	CSR	Y	1	1	11	16	2
videoSide_ZYJhz9I	CSR	Y	1	2	0	0	0
videoSide_QXErQyA	CSR	Y	1	3	0	1	0
videoSide_nNH5Fxj	CSR	Y	1	4	0	0	0
videoSide_Eb42MlI	CSR	Y	1	5	0	0	0
videoSide_MKRt7KY	CSR	Y	1	6	4	4	0
videoSide_7uygIGO	CSR	Y	1	1	8	14	7
videoSide_ZYJhz9I	CSR	Y	1	2	0	0	0
videoSide_QXErQyA	CSR	Y	1	3	0	1	0
videoSide_nNH5Fxj	CSR	Y	1	4	0	0	0
videoSide_Eb42MlI	CSR	Y	1	5	0	0	0
videoSide_MKRt7KY	CSR	Y	1	6	4	4	4
videoSide_UUjIOxN	CSR	Y	2	1	11	5	6
videoSide_SRev0rw	CSR	Y	2	2	10	8	6
videoSide_1JMuWTM	CSR	Y	2	3	2	2	0
videoSide_yNq3AlZ	CSR	Y	2	4	11	8	8
videoSide_WvKcQPZ	CSR	Y	2	5	1	2	1
videoSide_ydupqjb	CSR	Y	2	6	1	0	0
videoSide_UUjIOxN	CSR	Y	2	1	14	4	4
videoSide_SRev0rw	CSR	Y	2	2	9	6	4
videoSide_1JMuWTM	CSR	Y	2	3	3	2	1
videoSide_yNq3AlZ	CSR	Y	2	4	10	8	3
videoSide_WvKcQPZ	CSR	Y	2	5	1	2	1
videoSide_ydupqjb	CSR	Y	2	6	1	0	1
videoSide_UUjIOxN	CSR	Y	2	1	11	4	3
videoSide_SRev0rw	CSR	Y	2	2	10	6	4
videoSide_1JMuWTM	CSR	Y	2	3	3	2	1
videoSide_yNq3AlZ	CSR	Y	2	4	12	8	8
videoSide_WvKcQPZ	CSR	Y	2	5	1	2	1
videoSide_ydupqjb	CSR	Y	2	6	1	0	1
videoSide_UUjIOxN	CSR	Y	2	1	11	4	2
videoSide_SRev0rw	CSR	Y	2	2	9	7	3
videoSide_1JMuWTM	CSR	Y	2	3	3	2	0
videoSide_yNq3AlZ	CSR	Y	2	4	6	9	1
videoSide_WvKcQPZ	CSR	Y	2	5	1	2	0
videoSide_ydupqjb	CSR	Y	2	6	1	0	0
videoSide_UUjIOxN	CSR	Y	2	1	11	4	0
videoSide_SRev0rw	CSR	Y	2	2	10	7	0
videoSide_1JMuWTM	CSR	Y	2	3	2	2	0
videoSide_yNq3AlZ	CSR	Y	2	4	11	9	0
videoSide_WvKcQPZ	CSR	Y	2	5	1	2	0
videoSide_ydupqjb	CSR	Y	2	6	1	0	0
videoSide_UUjIOxN	CSR	Y	2	1	11	4	3
videoSide_SRev0rw	CSR	Y	2	2	10	6	6
videoSide_1JMuWTM	CSR	Y	2	3	3	1	0
videoSide_yNq3AlZ	CSR	Y	2	4	10	7	0
videoSide_WvKcQPZ	CSR	Y	2	5	1	2	0
videoSide_ydupqjb	CSR	Y	2	6	1	0	0
videoSide_UUjIOxN	CSR	Y	2	1	11	4	0
videoSide_SRev0rw	CSR	Y	2	2	11	6	1
videoSide_1JMuWTM	CSR	Y	2	3	3	3	1
videoSide_yNq3AlZ	CSR	Y	2	4	6	8	1
videoSide_WvKcQPZ	CSR	Y	2	5	1	2	1
videoSide_ydupqjb	CSR	Y	2	6	1	0	0
videoSide_vY0yXzw	CSR	Y	3	1	8	5	3
videoSide_SNGXZmB	CSR	Y	3	2	0	1	0
videoSide_xUffFHh	CSR	Y	3	3	3	13	2
videoSide_6e81Jjx	CSR	Y	3	4	2	3	1
videoSide_Fwb8Ykf	CSR	Y	3	5	22	1	5
videoSide_XbeYLSn	CSR	Y	3	6	5	2	3
videoSide_vY0yXzw	CSR	Y	3	1	5	7	5
videoSide_SNGXZmB	CSR	Y	3	2	0	1	0
videoSide_xUffFHh	CSR	Y	3	3	3	12	3
videoSide_6e81Jjx	CSR	Y	3	4	1	2	1
videoSide_Fwb8Ykf	CSR	Y	3	5	21	15	17
videoSide_XbeYLSn	CSR	Y	3	6	3	3	1
videoSide_vY0yXzw	CSR	Y	3	1	5	7	0
videoSide_SNGXZmB	CSR	Y	3	2	0	1	0
videoSide_xUffFHh	CSR	Y	3	3	6	12	1
videoSide_6e81Jjx	CSR	Y	3	4	1	2	0
videoSide_Fwb8Ykf	CSR	Y	3	5	20	13	5
videoSide_XbeYLSn	CSR	Y	3	6	3	2	1
videoSide_vY0yXzw	CSR	Y	3	1	5	7	2
videoSide_SNGXZmB	CSR	Y	3	2	0	1	0
videoSide_xUffFHh	CSR	Y	3	3	3	12	3
videoSide_6e81Jjx	CSR	Y	3	4	1	2	1
videoSide_Fwb8Ykf	CSR	Y	3	5	16	14	13
videoSide_XbeYLSn	CSR	Y	3	6	3	2	0
videoSide_vY0yXzw	CSR	Y	3	1	6	7	0
videoSide_SNGXZmB	CSR	Y	3	2	0	1	0
videoSide_xUffFHh	CSR	Y	3	3	4	13	0
videoSide_6e81Jjx	CSR	Y	3	4	1	2	0
videoSide_Fwb8Ykf	CSR	Y	3	5	22	14	0
videoSide_XbeYLSn	CSR	Y	3	6	3	3	2
videoSide_vY0yXzw	CSR	Y	3	1	6	6	0
videoSide_SNGXZmB	CSR	Y	3	2	0	1	0
videoSide_xUffFHh	CSR	Y	3	3	6	14	0
videoSide_6e81Jjx	CSR	Y	3	4	1	2	0
videoSide_Fwb8Ykf	CSR	Y	3	5	20	14	1
videoSide_XbeYLSn	CSR	Y	3	6	3	0	2
videoSide_vY0yXzw	CSR	Y	3	1	6	6	2
videoSide_SNGXZmB	CSR	Y	3	2	0	1	0
videoSide_xUffFHh	CSR	Y	3	3	4	11	0
videoSide_6e81Jjx	CSR	Y	3	4	1	2	0
videoSide_Fwb8Ykf	CSR	Y	3	5	24	11	6
videoSide_XbeYLSn	CSR	Y	3	6	3	0	3
videoSide_zqrkB5I	CSR	Y	4	1	9	9	3
videoSide_x0EqDIy	CSR	Y	4	2	0	0	0
videoSide_tTd830L	CSR	Y	4	3	0	0	0
videoSide_X5wsmz7	CSR	Y	4	4	38	21	15
videoSide_W1K1Goh	CSR	Y	4	5	0	0	0
videoSide_5sodePS	CSR	Y	4	6	0	4	0
videoSide_zqrkB5I	CSR	Y	4	1	8	10	0
videoSide_x0EqDIy	CSR	Y	4	2	0	0	0
videoSide_tTd830L	CSR	Y	4	3	0	0	0
videoSide_X5wsmz7	CSR	Y	4	4	17	14	0
videoSide_W1K1Goh	CSR	Y	4	5	0	0	0
videoSide_5sodePS	CSR	Y	4	6	0	5	0
videoSide_zqrkB5I	CSR	Y	4	1	9	11	0
videoSide_x0EqDIy	CSR	Y	4	2	0	0	0
videoSide_tTd830L	CSR	Y	4	3	0	0	0
videoSide_X5wsmz7	CSR	Y	4	4	29	14	0
videoSide_W1K1Goh	CSR	Y	4	5	0	0	0
videoSide_5sodePS	CSR	Y	4	6	0	4	0
videoSide_zqrkB5I	CSR	Y	4	1	9	11	0
videoSide_x0EqDIy	CSR	Y	4	2	0	0	0
videoSide_tTd830L	CSR	Y	4	3	0	0	0
videoSide_X5wsmz7	CSR	Y	4	4	31	21	0
videoSide_W1K1Goh	CSR	Y	4	5	0	0	0
videoSide_5sodePS	CSR	Y	4	6	0	4	0
videoSide_zqrkB5I	CSR	Y	4	1	8	10	0
videoSide_x0EqDIy	CSR	Y	4	2	0	0	0
videoSide_tTd830L	CSR	Y	4	3	0	0	0
videoSide_X5wsmz7	CSR	Y	4	4	33	16	0
videoSide_W1K1Goh	CSR	Y	4	5	0	0	0
videoSide_5sodePS	CSR	Y	4	6	0	4	0
videoSide_zqrkB5I	CSR	Y	4	1	9	10	0
videoSide_x0EqDIy	CSR	Y	4	2	0	0	0
videoSide_tTd830L	CSR	Y	4	3	0	0	0
videoSide_X5wsmz7	CSR	Y	4	4	31	17	0
videoSide_W1K1Goh	CSR	Y	4	5	0	0	0
videoSide_5sodePS	CSR	Y	4	6	0	4	0
videoSide_XszTCc5	CSR	Y	5	1	4	15	1
videoSide_vMxBmdm	CSR	Y	5	2	6	8	0
videoSide_iuCx00q	CSR	Y	5	3	4	1	0
videoSide_L2BWFyd	CSR	Y	5	4	3	8	0
videoSide_3sTTG1K	CSR	Y	5	5	0	6	0
videoSide_zvN5c9u	CSR	Y	5	6	3	9	0
videoSide_XszTCc5	CSR	Y	5	1	4	14	2
videoSide_vMxBmdm	CSR	Y	5	2	5	7	1
videoSide_iuCx00q	CSR	Y	5	3	4	1	2
videoSide_L2BWFyd	CSR	Y	5	4	2	8	2
videoSide_3sTTG1K	CSR	Y	5	5	0	6	0
videoSide_zvN5c9u	CSR	Y	5	6	3	8	2
videoSide_XszTCc5	CSR	Y	5	1	5	15	2
videoSide_vMxBmdm	CSR	Y	5	2	4	5	0
videoSide_iuCx00q	CSR	Y	5	3	4	1	1
videoSide_L2BWFyd	CSR	Y	5	4	2	8	0
videoSide_3sTTG1K	CSR	Y	5	5	0	6	0
videoSide_zvN5c9u	CSR	Y	5	6	3	8	0
videoSide_XszTCc5	CSR	Y	5	1	5	15	5
videoSide_vMxBmdm	CSR	Y	5	2	5	7	4
videoSide_iuCx00q	CSR	Y	5	3	4	1	2
videoSide_L2BWFyd	CSR	Y	5	4	2	8	2
videoSide_3sTTG1K	CSR	Y	5	5	0	6	0
videoSide_zvN5c9u	CSR	Y	5	6	3	8	2
videoSide_XszTCc5	CSR	Y	5	1	4	15	0
videoSide_vMxBmdm	CSR	Y	5	2	6	7	0
videoSide_iuCx00q	CSR	Y	5	3	4	1	0
videoSide_L2BWFyd	CSR	Y	5	4	2	8	0
videoSide_3sTTG1K	CSR	Y	5	5	0	6	0
videoSide_zvN5c9u	CSR	Y	5	6	4	9	0
videoSide_XszTCc5	CSR	Y	5	1	5	15	1
videoSide_vMxBmdm	CSR	Y	5	2	7	7	2
videoSide_iuCx00q	CSR	Y	5	3	4	1	2
videoSide_L2BWFyd	CSR	Y	5	4	2	8	0
videoSide_3sTTG1K	CSR	Y	5	5	0	6	0
videoSide_zvN5c9u	CSR	Y	5	6	5	8	2
videoSide_XszTCc5	CSR	Y	5	1	5	15	2
videoSide_vMxBmdm	CSR	Y	5	2	3	3	1
videoSide_iuCx00q	CSR	Y	5	3	4	0	1
videoSide_L2BWFyd	CSR	Y	5	4	2	8	0
videoSide_3sTTG1K	CSR	Y	5	5	0	4	0
videoSide_zvN5c9u	CSR	Y	5	6	2	3	1
videoSide_xMPXLbN	CSR	Y	6	1	3	4	0
videoSide_6eb6HRN	CSR	Y	6	2	0	0	0
videoSide_0136ZQU	CSR	Y	6	3	1	2	0
videoSide_ZIC0LI6	CSR	Y	6	4	5	5	0
videoSide_xgGPdU5	CSR	Y	6	5	0	4	0
videoSide_57RFoJx	CSR	Y	6	6	6	8	0
videoSide_xMPXLbN	CSR	Y	6	1	3	4	0
videoSide_6eb6HRN	CSR	Y	6	2	0	0	0
videoSide_0136ZQU	CSR	Y	6	3	2	2	0
videoSide_ZIC0LI6	CSR	Y	6	4	5	5	0
videoSide_xgGPdU5	CSR	Y	6	5	0	4	0
videoSide_57RFoJx	CSR	Y	6	6	7	8	0
videoSide_xMPXLbN	CSR	Y	6	1	3	4	1
videoSide_6eb6HRN	CSR	Y	6	2	0	0	0
videoSide_0136ZQU	CSR	Y	6	3	1	2	0
videoSide_ZIC0LI6	CSR	Y	6	4	5	5	0
videoSide_xgGPdU5	CSR	Y	6	5	0	4	0
videoSide_57RFoJx	CSR	Y	6	6	7	8	6
videoSide_xMPXLbN	CSR	Y	6	1	3	4	0
videoSide_6eb6HRN	CSR	Y	6	2	0	0	0
videoSide_0136ZQU	CSR	Y	6	3	1	2	0
videoSide_ZIC0LI6	CSR	Y	6	4	5	5	0
videoSide_xgGPdU5	CSR	Y	6	5	0	4	0
videoSide_57RFoJx	CSR	Y	6	6	7	7	0
videoSide_xMPXLbN	CSR	Y	6	1	3	4	2
videoSide_6eb6HRN	CSR	Y	6	2	0	0	0
videoSide_0136ZQU	CSR	Y	6	3	2	2	2
videoSide_ZIC0LI6	CSR	Y	6	4	1	4	1
videoSide_xgGPdU5	CSR	Y	6	5	0	5	0
videoSide_57RFoJx	CSR	Y	6	6	0	9	0
videoSide_xMPXLbN	CSR	Y	6	1	3	4	0
videoSide_6eb6HRN	CSR	Y	6	2	0	0	0
videoSide_0136ZQU	CSR	Y	6	3	1	2	0
videoSide_ZIC0LI6	CSR	Y	6	4	5	5	3
videoSide_xgGPdU5	CSR	Y	6	5	0	4	0
videoSide_57RFoJx	CSR	Y	6	6	7	8	0
videoSide_1jAQuyK	CSR	Y	7	1	2	5	1
videoSide_iKSETIs	CSR	Y	7	2	0	0	0
videoSide_O2FjuA3	CSR	Y	7	3	8	11	2
videoSide_dojYORD	CSR	Y	7	4	6	11	2
videoSide_V4t811S	CSR	Y	7	5	5	8	0
videoSide_UNoEDFL	CSR	Y	7	6	7	8	0
videoSide_1jAQuyK	CSR	Y	7	1	2	5	0
videoSide_iKSETIs	CSR	Y	7	2	0	0	0
videoSide_O2FjuA3	CSR	Y	7	3	8	12	0
videoSide_dojYORD	CSR	Y	7	4	6	14	2
videoSide_V4t811S	CSR	Y	7	5	5	8	0
videoSide_UNoEDFL	CSR	Y	7	6	12	8	0
videoSide_1jAQuyK	CSR	Y	7	1	3	6	0
videoSide_iKSETIs	CSR	Y	7	2	0	0	0
videoSide_O2FjuA3	CSR	Y	7	3	10	11	0
videoSide_dojYORD	CSR	Y	7	4	8	14	1
videoSide_V4t811S	CSR	Y	7	5	5	7	0
videoSide_UNoEDFL	CSR	Y	7	6	7	8	1
videoSide_1jAQuyK	CSR	Y	7	1	2	5	0
videoSide_iKSETIs	CSR	Y	7	2	0	0	0
videoSide_O2FjuA3	CSR	Y	7	3	11	12	3
videoSide_dojYORD	CSR	Y	7	4	6	13	2
videoSide_V4t811S	CSR	Y	7	5	5	8	1
videoSide_UNoEDFL	CSR	Y	7	6	10	7	0
videoSide_1jAQuyK	CSR	Y	7	1	2	5	0
videoSide_iKSETIs	CSR	Y	7	2	0	0	0
videoSide_O2FjuA3	CSR	Y	7	3	9	9	0
videoSide_dojYORD	CSR	Y	7	4	6	13	2
videoSide_V4t811S	CSR	Y	7	5	5	8	0
videoSide_UNoEDFL	CSR	Y	7	6	10	7	0
videoSide_1jAQuyK	CSR	Y	7	1	3	3	0
videoSide_iKSETIs	CSR	Y	7	2	0	0	0
videoSide_O2FjuA3	CSR	Y	7	3	7	6	0
videoSide_dojYORD	CSR	Y	7	4	4	6	0
videoSide_V4t811S	CSR	Y	7	5	3	6	0
videoSide_UNoEDFL	CSR	Y	7	6	5	3	0
videoSide_1jAQuyK	CSR	Y	7	1	2	5	0
videoSide_iKSETIs	CSR	Y	7	2	0	0	0
videoSide_O2FjuA3	CSR	Y	7	3	6	12	2
videoSide_dojYORD	CSR	Y	7	4	6	14	3
videoSide_V4t811S	CSR	Y	7	5	5	8	3
videoSide_UNoEDFL	CSR	Y	7	6	9	8	2
videoSide_7uygIGO	CSR	Y	8	1	12	19	2
videoSide_ZYJhz9I	CSR	Y	8	2	0	0	0
videoSide_QXErQyA	CSR	Y	8	3	0	1	0
videoSide_nNH5Fxj	CSR	Y	8	4	0	0	0
videoSide_Eb42MlI	CSR	Y	8	5	0	0	0
videoSide_MKRt7KY	CSR	Y	8	6	4	4	1
videoSide_7uygIGO	CSR	Y	8	1	10	14	1
videoSide_ZYJhz9I	CSR	Y	8	2	0	0	0
videoSide_QXErQyA	CSR	Y	8	3	0	1	0
videoSide_nNH5Fxj	CSR	Y	8	4	0	0	0
videoSide_Eb42MlI	CSR	Y	8	5	0	0	0
videoSide_MKRt7KY	CSR	Y	8	6	4	4	2
videoSide_7uygIGO	CSR	Y	8	1	12	19	5
videoSide_ZYJhz9I	CSR	Y	8	2	0	0	0
videoSide_QXErQyA	CSR	Y	8	3	0	1	0
videoSide_nNH5Fxj	CSR	Y	8	4	0	0	0
videoSide_Eb42MlI	CSR	Y	8	5	0	0	0
videoSide_MKRt7KY	CSR	Y	8	6	4	4	2
videoSide_7uygIGO	CSR	Y	8	1	12	11	5
videoSide_ZYJhz9I	CSR	Y	8	2	0	0	0
videoSide_QXErQyA	CSR	Y	8	3	0	1	0
videoSide_nNH5Fxj	CSR	Y	8	4	0	0	0
videoSide_Eb42MlI	CSR	Y	8	5	0	0	0
videoSide_MKRt7KY	CSR	Y	8	6	4	4	3
videoSide_7uygIGO	CSR	Y	8	1	12	16	0
videoSide_ZYJhz9I	CSR	Y	8	2	0	0	0
videoSide_QXErQyA	CSR	Y	8	3	0	0	0
videoSide_nNH5Fxj	CSR	Y	8	4	0	0	0
videoSide_Eb42MlI	CSR	Y	8	5	0	0	0
videoSide_MKRt7KY	CSR	Y	8	6	4	4	0
videoSide_7uygIGO	CSR	Y	8	1	11	12	1
videoSide_ZYJhz9I	CSR	Y	8	2	0	0	0
videoSide_QXErQyA	CSR	Y	8	3	0	1	0
videoSide_nNH5Fxj	CSR	Y	8	4	0	0	0
videoSide_Eb42MlI	CSR	Y	8	5	0	0	0
videoSide_MKRt7KY	CSR	Y	8	6	4	4	1
videoSide_7uygIGO	CSR	Y	8	1	12	15	8
videoSide_ZYJhz9I	CSR	Y	8	2	0	0	0
videoSide_QXErQyA	CSR	Y	8	3	0	1	0
videoSide_nNH5Fxj	CSR	Y	8	4	0	0	0
videoSide_Eb42MlI	CSR	Y	8	5	0	0	0
videoSide_MKRt7KY	CSR	Y	8	6	4	4	4
videoSide_UUjIOxN	CSR	Y	9	1	12	4	3
videoSide_SRev0rw	CSR	Y	9	2	8	7	6
videoSide_1JMuWTM	CSR	Y	9	3	1	0	0
videoSide_yNq3AlZ	CSR	Y	9	4	9	8	2
videoSide_WvKcQPZ	CSR	Y	9	5	1	2	1
videoSide_ydupqjb	CSR	Y	9	6	1	0	0
videoSide_UUjIOxN	CSR	Y	9	1	12	4	1
videoSide_SRev0rw	CSR	Y	9	2	10	7	1
videoSide_1JMuWTM	CSR	Y	9	3	3	2	0
videoSide_yNq3AlZ	CSR	Y	9	4	11	9	1
videoSide_WvKcQPZ	CSR	Y	9	5	1	2	0
videoSide_ydupqjb	CSR	Y	9	6	1	0	0
videoSide_UUjIOxN	CSR	Y	9	1	11	4	1
videoSide_SRev0rw	CSR	Y	9	2	9	7	2
videoSide_1JMuWTM	CSR	Y	9	3	2	2	0
videoSide_yNq3AlZ	CSR	Y	9	4	11	7	0
videoSide_WvKcQPZ	CSR	Y	9	5	1	2	1
videoSide_ydupqjb	CSR	Y	9	6	1	0	0
videoSide_UUjIOxN	CSR	Y	9	1	12	4	1
videoSide_SRev0rw	CSR	Y	9	2	10	7	3
videoSide_1JMuWTM	CSR	Y	9	3	3	2	0
videoSide_yNq3AlZ	CSR	Y	9	4	11	9	0
videoSide_WvKcQPZ	CSR	Y	9	5	1	1	1
videoSide_ydupqjb	CSR	Y	9	6	1	0	1
videoSide_vY0yXzw	CSR	Y	10	1	7	7	0
videoSide_SNGXZmB	CSR	Y	10	2	0	1	0
videoSide_xUffFHh	CSR	Y	10	3	7	12	0
videoSide_6e81Jjx	CSR	Y	10	4	1	2	0
videoSide_Fwb8Ykf	CSR	Y	10	5	22	13	0
videoSide_XbeYLSn	CSR	Y	10	6	3	3	0
videoSide_vY0yXzw	CSR	Y	10	1	7	5	4
videoSide_SNGXZmB	CSR	Y	10	2	0	1	0
videoSide_xUffFHh	CSR	Y	10	3	4	10	4
videoSide_6e81Jjx	CSR	Y	10	4	1	2	1
videoSide_Fwb8Ykf	CSR	Y	10	5	19	11	15
videoSide_XbeYLSn	CSR	Y	10	6	3	3	2
videoSide_vY0yXzw	CSR	Y	10	1	5	7	2
videoSide_SNGXZmB	CSR	Y	10	2	0	1	0
videoSide_xUffFHh	CSR	Y	10	3	3	11	0
videoSide_6e81Jjx	CSR	Y	10	4	1	2	1
videoSide_Fwb8Ykf	CSR	Y	10	5	19	12	2
videoSide_XbeYLSn	CSR	Y	10	6	3	3	1
videoSide_vY0yXzw	CSR	Y	10	1	6	7	0
videoSide_SNGXZmB	CSR	Y	10	2	0	1	0
videoSide_xUffFHh	CSR	Y	10	3	4	13	0
videoSide_6e81Jjx	CSR	Y	10	4	1	2	0
videoSide_Fwb8Ykf	CSR	Y	10	5	24	13	1
videoSide_XbeYLSn	CSR	Y	10	6	3	3	2
videoSide_vY0yXzw	CSR	Y	10	1	5	7	1
videoSide_SNGXZmB	CSR	Y	10	2	0	1	0
videoSide_xUffFHh	CSR	Y	10	3	5	13	0
videoSide_6e81Jjx	CSR	Y	10	4	1	2	0
videoSide_Fwb8Ykf	CSR	Y	10	5	21	13	7
videoSide_XbeYLSn	CSR	Y	10	6	3	3	1
videoSide_vY0yXzw	CSR	Y	10	1	5	6	1
videoSide_SNGXZmB	CSR	Y	10	2	0	1	0
videoSide_xUffFHh	CSR	Y	10	3	9	11	4
videoSide_6e81Jjx	CSR	Y	10	4	1	2	1
videoSide_Fwb8Ykf	CSR	Y	10	5	24	13	17
videoSide_XbeYLSn	CSR	Y	10	6	3	3	2
videoSide_vY0yXzw	CSR	Y	10	1	6	7	0
videoSide_SNGXZmB	CSR	Y	10	2	0	1	0
videoSide_xUffFHh	CSR	Y	10	3	5	10	0
videoSide_6e81Jjx	CSR	Y	10	4	1	2	0
videoSide_Fwb8Ykf	CSR	Y	10	5	20	13	0
videoSide_XbeYLSn	CSR	Y	10	6	3	3	0
videoSide_vY0yXzw	CSR	Y	10	1	5	6	0
videoSide_SNGXZmB	CSR	Y	10	2	0	1	0
videoSide_xUffFHh	CSR	Y	10	3	0	11	0
videoSide_6e81Jjx	CSR	Y	10	4	1	2	0
videoSide_Fwb8Ykf	CSR	Y	10	5	20	11	0
videoSide_XbeYLSn	CSR	Y	10	6	3	2	0
videoSide_vY0yXzw	CSR	Y	10	1	5	4	0
videoSide_SNGXZmB	CSR	Y	10	2	0	1	0
videoSide_xUffFHh	CSR	Y	10	3	3	12	0
videoSide_6e81Jjx	CSR	Y	10	4	1	2	0
videoSide_Fwb8Ykf	CSR	Y	10	5	9	11	0
videoSide_XbeYLSn	CSR	Y	10	6	3	2	2
videoSide_vY0yXzw	CSR	Y	10	1	4	6	0
videoSide_SNGXZmB	CSR	Y	10	2	0	1	0
videoSide_xUffFHh	CSR	Y	10	3	2	13	0
videoSide_6e81Jjx	CSR	Y	10	4	1	2	0
videoSide_Fwb8Ykf	CSR	Y	10	5	7	9	1
videoSide_XbeYLSn	CSR	Y	10	6	3	2	0
videoSide_vY0yXzw	CSR	Y	10	1	5	7	1
videoSide_SNGXZmB	CSR	Y	10	2	0	2	0
videoSide_xUffFHh	CSR	Y	10	3	7	14	3
videoSide_6e81Jjx	CSR	Y	10	4	1	3	2
videoSide_Fwb8Ykf	CSR	Y	10	5	18	13	4
videoSide_XbeYLSn	CSR	Y	10	6	5	4	4
videoSide_vY0yXzw	CSR	Y	10	1	6	6	0
videoSide_SNGXZmB	CSR	Y	10	2	0	1	0
videoSide_xUffFHh	CSR	Y	10	3	13	5	0
videoSide_6e81Jjx	CSR	Y	10	4	1	2	0
videoSide_Fwb8Ykf	CSR	Y	10	5	21	5	0
videoSide_XbeYLSn	CSR	Y	10	6	3	3	0
videoSide_zqrkB5I	CSR	Y	11	1	9	9	0
videoSide_x0EqDIy	CSR	Y	11	2	1	1	1
videoSide_tTd830L	CSR	Y	11	3	0	0	0
videoSide_X5wsmz7	CSR	Y	11	4	11	5	0
videoSide_W1K1Goh	CSR	Y	11	5	0	0	0
videoSide_5sodePS	CSR	Y	11	6	0	4	0
videoSide_zqrkB5I	CSR	Y	11	1	9	11	0
videoSide_x0EqDIy	CSR	Y	11	2	0	0	0
videoSide_tTd830L	CSR	Y	11	3	0	0	0
videoSide_X5wsmz7	CSR	Y	11	4	33	20	0
videoSide_W1K1Goh	CSR	Y	11	5	0	0	0
videoSide_5sodePS	CSR	Y	11	6	0	4	0
videoSide_zqrkB5I	CSR	Y	11	1	9	11	0
videoSide_x0EqDIy	CSR	Y	11	2	0	0	0
videoSide_tTd830L	CSR	Y	11	3	0	0	0
videoSide_X5wsmz7	CSR	Y	11	4	6	8	0
videoSide_W1K1Goh	CSR	Y	11	5	1	0	0
videoSide_5sodePS	CSR	Y	11	6	0	5	0
videoSide_zqrkB5I	CSR	Y	11	1	9	11	0
videoSide_x0EqDIy	CSR	Y	11	2	0	0	0
videoSide_tTd830L	CSR	Y	11	3	0	0	0
videoSide_X5wsmz7	CSR	Y	11	4	32	10	0
videoSide_W1K1Goh	CSR	Y	11	5	0	0	0
videoSide_5sodePS	CSR	Y	11	6	0	3	0
videoSide_zqrkB5I	CSR	Y	11	1	9	10	0
videoSide_x0EqDIy	CSR	Y	11	2	0	0	0
videoSide_tTd830L	CSR	Y	11	3	0	0	0
videoSide_X5wsmz7	CSR	Y	11	4	18	7	0
videoSide_W1K1Goh	CSR	Y	11	5	0	0	0
videoSide_5sodePS	CSR	Y	11	6	0	4	0
videoSide_zqrkB5I	CSR	Y	11	1	9	9	1
videoSide_x0EqDIy	CSR	Y	11	2	0	0	0
videoSide_tTd830L	CSR	Y	11	3	0	0	0
videoSide_X5wsmz7	CSR	Y	11	4	3	0	0
videoSide_W1K1Goh	CSR	Y	11	5	1	0	0
videoSide_5sodePS	CSR	Y	11	6	0	2	0
videoSide_XszTCc5	CSR	Y	12	1	5	15	0
videoSide_vMxBmdm	CSR	Y	12	2	6	7	0
videoSide_iuCx00q	CSR	Y	12	3	5	1	0
videoSide_L2BWFyd	CSR	Y	12	4	2	8	0
videoSide_3sTTG1K	CSR	Y	12	5	0	6	0
videoSide_zvN5c9u	CSR	Y	12	6	3	8	0
videoSide_XszTCc5	CSR	Y	12	1	5	15	0
videoSide_vMxBmdm	CSR	Y	12	2	8	10	2
videoSide_iuCx00q	CSR	Y	12	3	5	1	2
videoSide_L2BWFyd	CSR	Y	12	4	2	8	1
videoSide_3sTTG1K	CSR	Y	12	5	1	6	0
videoSide_zvN5c9u	CSR	Y	12	6	3	9	1
videoSide_XszTCc5	CSR	Y	12	1	6	15	3
videoSide_vMxBmdm	CSR	Y	12	2	7	10	4
videoSide_iuCx00q	CSR	Y	12	3	4	1	2
videoSide_L2BWFyd	CSR	Y	12	4	2	8	0
videoSide_3sTTG1K	CSR	Y	12	5	0	6	0
videoSide_zvN5c9u	CSR	Y	12	6	3	8	1
videoSide_XszTCc5	CSR	Y	12	1	5	15	4
videoSide_vMxBmdm	CSR	Y	12	2	3	1	1
videoSide_iuCx00q	CSR	Y	12	3	4	2	1
videoSide_L2BWFyd	CSR	Y	12	4	2	8	0
videoSide_3sTTG1K	CSR	Y	12	5	0	6	0
videoSide_zvN5c9u	CSR	Y	12	6	1	0	0
videoSide_XszTCc5	CSR	Y	12	1	5	15	0
videoSide_vMxBmdm	CSR	Y	12	2	6	6	0
videoSide_iuCx00q	CSR	Y	12	3	4	1	0
videoSide_L2BWFyd	CSR	Y	12	4	3	7	0
videoSide_3sTTG1K	CSR	Y	12	5	0	6	0
videoSide_zvN5c9u	CSR	Y	12	6	2	6	0
videoSide_XszTCc5	CSR	Y	12	1	5	15	0
videoSide_vMxBmdm	CSR	Y	12	2	6	6	0
videoSide_iuCx00q	CSR	Y	12	3	4	1	0
videoSide_L2BWFyd	CSR	Y	12	4	3	8	0
videoSide_3sTTG1K	CSR	Y	12	5	0	6	0
videoSide_zvN5c9u	CSR	Y	12	6	1	6	0
videoSide_XszTCc5	CSR	Y	12	1	4	16	0
videoSide_vMxBmdm	CSR	Y	12	2	4	16	0
videoSide_iuCx00q	CSR	Y	12	3	2	3	0
videoSide_L2BWFyd	CSR	Y	12	4	2	7	0
videoSide_3sTTG1K	CSR	Y	12	5	1	7	0
videoSide_zvN5c9u	CSR	Y	12	6	3	1	0
videoSide_xMPXLbN	CSR	Y	13	1	3	4	0
videoSide_6eb6HRN	CSR	Y	13	2	0	0	0
videoSide_0136ZQU	CSR	Y	13	3	1	2	0
videoSide_ZIC0LI6	CSR	Y	13	4	5	5	3
videoSide_xgGPdU5	CSR	Y	13	5	0	4	0
videoSide_57RFoJx	CSR	Y	13	6	7	7	4
videoSide_xMPXLbN	CSR	Y	13	1	3	4	1
videoSide_6eb6HRN	CSR	Y	13	2	0	0	0
videoSide_0136ZQU	CSR	Y	13	3	2	2	0
videoSide_ZIC0LI6	CSR	Y	13	4	5	5	5
videoSide_xgGPdU5	CSR	Y	13	5	0	4	0
videoSide_57RFoJx	CSR	Y	13	6	5	6	5
videoSide_xMPXLbN	CSR	Y	13	1	3	4	1
videoSide_6eb6HRN	CSR	Y	13	2	0	0	0
videoSide_0136ZQU	CSR	Y	13	3	2	2	0
videoSide_ZIC0LI6	CSR	Y	13	4	5	5	1
videoSide_xgGPdU5	CSR	Y	13	5	0	4	0
videoSide_57RFoJx	CSR	Y	13	6	6	7	2
videoSide_xMPXLbN	CSR	Y	13	1	3	4	1
videoSide_6eb6HRN	CSR	Y	13	2	0	0	0
videoSide_0136ZQU	CSR	Y	13	3	1	2	0
videoSide_ZIC0LI6	CSR	Y	13	4	5	5	1
videoSide_xgGPdU5	CSR	Y	13	5	0	4	0
videoSide_57RFoJx	CSR	Y	13	6	7	8	1
videoSide_xMPXLbN	CSR	Y	13	1	3	4	2
videoSide_6eb6HRN	CSR	Y	13	2	0	0	0
videoSide_0136ZQU	CSR	Y	13	3	2	2	1
videoSide_ZIC0LI6	CSR	Y	13	4	5	5	3
videoSide_xgGPdU5	CSR	Y	13	5	0	4	0
videoSide_57RFoJx	CSR	Y	13	6	7	4	4
videoSide_xMPXLbN	CSR	Y	13	1	3	3	0
videoSide_6eb6HRN	CSR	Y	13	2	0	0	0
videoSide_0136ZQU	CSR	Y	13	3	1	2	0
videoSide_ZIC0LI6	CSR	Y	13	4	5	5	1
videoSide_xgGPdU5	CSR	Y	13	5	0	4	0
videoSide_57RFoJx	CSR	Y	13	6	7	4	2
videoSide_xMPXLbN	CSR	Y	13	1	3	4	0
videoSide_6eb6HRN	CSR	Y	13	2	0	0	0
videoSide_0136ZQU	CSR	Y	13	3	2	2	0
videoSide_ZIC0LI6	CSR	Y	13	4	5	5	0
videoSide_xgGPdU5	CSR	Y	13	5	0	4	0
videoSide_57RFoJx	CSR	Y	13	6	7	5	0
videoSide_xMPXLbN	CSR	Y	13	1	3	4	0
videoSide_6eb6HRN	CSR	Y	13	2	0	0	0
videoSide_0136ZQU	CSR	Y	13	3	1	1	0
videoSide_ZIC0LI6	CSR	Y	13	4	5	5	0
videoSide_xgGPdU5	CSR	Y	13	5	0	4	0
videoSide_57RFoJx	CSR	Y	13	6	6	7	0
videoSide_xMPXLbN	CSR	Y	13	1	3	4	0
videoSide_6eb6HRN	CSR	Y	13	2	0	0	0
videoSide_0136ZQU	CSR	Y	13	3	1	2	0
videoSide_ZIC0LI6	CSR	Y	13	4	5	5	1
videoSide_xgGPdU5	CSR	Y	13	5	0	4	0
videoSide_57RFoJx	CSR	Y	13	6	7	7	2
videoSide_xMPXLbN	CSR	Y	13	1	3	4	1
videoSide_6eb6HRN	CSR	Y	13	2	0	0	0
videoSide_0136ZQU	CSR	Y	13	3	2	2	0
videoSide_ZIC0LI6	CSR	Y	13	4	5	5	0
videoSide_xgGPdU5	CSR	Y	13	5	0	4	0
videoSide_57RFoJx	CSR	Y	13	6	8	7	0
videoSide_xMPXLbN	CSR	Y	13	1	3	4	1
videoSide_6eb6HRN	CSR	Y	13	2	0	0	0
videoSide_0136ZQU	CSR	Y	13	3	1	2	1
videoSide_ZIC0LI6	CSR	Y	13	4	5	5	3
videoSide_xgGPdU5	CSR	Y	13	5	0	4	0
videoSide_57RFoJx	CSR	Y	13	6	6	8	5
videoSide_xMPXLbN	CSR	Y	13	1	3	4	2
videoSide_6eb6HRN	CSR	Y	13	2	0	0	0
videoSide_0136ZQU	CSR	Y	13	3	2	2	1
videoSide_ZIC0LI6	CSR	Y	13	4	6	7	4
videoSide_xgGPdU5	CSR	Y	13	5	0	3	0
videoSide_57RFoJx	CSR	Y	13	6	2	4	0
videoSide_xMPXLbN	CSR	Y	13	1	3	3	1
videoSide_6eb6HRN	CSR	Y	13	2	0	0	0
videoSide_0136ZQU	CSR	Y	13	3	1	2	0
videoSide_ZIC0LI6	CSR	Y	13	4	5	5	2
videoSide_xgGPdU5	CSR	Y	13	5	0	4	0
videoSide_57RFoJx	CSR	Y	13	6	6	7	0
videoSide_1jAQuyK	CSR	Y	14	1	2	5	0
videoSide_iKSETIs	CSR	Y	14	2	0	0	0
videoSide_O2FjuA3	CSR	Y	14	3	6	8	0
videoSide_dojYORD	CSR	Y	14	4	6	12	0
videoSide_V4t811S	CSR	Y	14	5	5	8	0
videoSide_UNoEDFL	CSR	Y	14	6	7	7	0
videoSide_1jAQuyK	CSR	Y	14	1	2	5	0
videoSide_iKSETIs	CSR	Y	14	2	0	0	0
videoSide_O2FjuA3	CSR	Y	14	3	6	8	0
videoSide_dojYORD	CSR	Y	14	4	6	13	0
videoSide_V4t811S	CSR	Y	14	5	5	8	1
videoSide_UNoEDFL	CSR	Y	14	6	8	7	0
videoSide_1jAQuyK	CSR	Y	14	1	2	3	0
videoSide_iKSETIs	CSR	Y	14	2	0	0	0
videoSide_O2FjuA3	CSR	Y	14	3	7	6	0
videoSide_dojYORD	CSR	Y	14	4	4	7	0
videoSide_V4t811S	CSR	Y	14	5	3	5	0
videoSide_UNoEDFL	CSR	Y	14	6	10	4	0
videoSide_1jAQuyK	CSR	Y	14	1	2	4	0
videoSide_iKSETIs	CSR	Y	14	2	0	0	0
videoSide_O2FjuA3	CSR	Y	14	3	6	9	2
videoSide_dojYORD	CSR	Y	14	4	5	11	0
videoSide_V4t811S	CSR	Y	14	5	5	6	3
videoSide_UNoEDFL	CSR	Y	14	6	6	6	3
videoSide_1jAQuyK	CSR	Y	14	1	2	4	0
videoSide_iKSETIs	CSR	Y	14	2	0	0	0
videoSide_O2FjuA3	CSR	Y	14	3	11	13	4
videoSide_dojYORD	CSR	Y	14	4	6	12	2
videoSide_V4t811S	CSR	Y	14	5	5	8	0
videoSide_UNoEDFL	CSR	Y	14	6	7	7	1
videoSide_1jAQuyK	CSR	Y	14	1	2	5	0
videoSide_iKSETIs	CSR	Y	14	2	0	0	0
videoSide_O2FjuA3	CSR	Y	14	3	8	9	2
videoSide_dojYORD	CSR	Y	14	4	6	13	1
videoSide_V4t811S	CSR	Y	14	5	5	8	1
videoSide_UNoEDFL	CSR	Y	14	6	8	7	1

## Sheet: exp
Filename	Group	Replication	VideoGroup	VideoGroupNumber	Entrance	Exit	Pollen
videoSide_7uygIGO	E	Y	1	1	12	20	0
videoSide_ZYJhz9I	E	Y	1	2	0	0	0
videoSide_QXErQyA	E	Y	1	3	0	1	0
videoSide_nNH5Fxj	E	Y	1	4	0	0	0
videoSide_Eb42MlI	E	Y	1	5	0	0	0
videoSide_MKRt7KY	E	Y	1	6	4	4	1
videoSide_7uygIGO	E	Y	1	1	11	1	17
videoSide_ZYJhz9I	E	Y	1	2	0	0	0
videoSide_QXErQyA	E	Y	1	3	0	1	0
videoSide_nNH5Fxj	E	Y	1	4	0	0	0
videoSide_Eb42MlI	E	Y	1	5	0	0	0
videoSide_MKRt7KY	E	Y	1	6	4	4	1
videoSide_7uygIGO	E	Y	1	1	12	12	0
videoSide_ZYJhz9I	E	Y	1	2	0	0	0
videoSide_QXErQyA	E	Y	1	3	0	1	0
videoSide_nNH5Fxj	E	Y	1	4	0	0	0
videoSide_Eb42MlI	E	Y	1	5	0	0	0
videoSide_MKRt7KY	E	Y	1	6	4	0	4
videoSide_7uygIGO	E	Y	1	1	9	7	0
videoSide_ZYJhz9I	E	Y	1	2	0	0	0
videoSide_QXErQyA	E	Y	1	3	0	1	0
videoSide_nNH5Fxj	E	Y	1	4	0	0	0
videoSide_Eb42MlI	E	Y	1	5	0	0	0
videoSide_MKRt7KY	E	Y	1	6	3	4	1
videoSide_7uygIGO	E	Y	1	1	13	16	0
videoSide_ZYJhz9I	E	Y	1	2	0	0	0
videoSide_QXErQyA	E	Y	1	3	1	0	0
videoSide_nNH5Fxj	E	Y	1	4	0	0	0
videoSide_Eb42MlI	E	Y	1	5	0	0	0
videoSide_MKRt7KY	E	Y	1	6	4	4	1
videoSide_UUjIOxN	E	Y	2	1	12	4	0
videoSide_SRev0rw	E	Y	2	2	9	7	2
videoSide_1JMuWTM	E	Y	2	3	3	2	3
videoSide_yNq3AlZ	E	Y	2	4	10	8	0
videoSide_WvKcQPZ	E	Y	2	5	1	2	1
videoSide_ydupqjb	E	Y	2	6	1	0	0
videoSide_UUjIOxN	E	Y	2	1	11	4	1
videoSide_SRev0rw	E	Y	2	2	9	7	1
videoSide_1JMuWTM	E	Y	2	3	3	2	0
videoSide_yNq3AlZ	E	Y	2	4	12	8	0
videoSide_WvKcQPZ	E	Y	2	5	1	2	0
videoSide_ydupqjb	E	Y	2	6	1	0	0
videoSide_UUjIOxN	E	Y	2	1	8	5	2
videoSide_SRev0rw	E	Y	2	2	9	5	1
videoSide_1JMuWTM	E	Y	2	3	3	1	0
videoSide_yNq3AlZ	E	Y	2	4	9	3	0
videoSide_WvKcQPZ	E	Y	2	5	1	2	0
videoSide_ydupqjb	E	Y	2	6	1	0	0
videoSide_UUjIOxN	E	Y	2	1	11	5	0
videoSide_SRev0rw	E	Y	2	2	7	6	2
videoSide_1JMuWTM	E	Y	2	3	3	1	0
videoSide_yNq3AlZ	E	Y	2	4	10	8	0
videoSide_WvKcQPZ	E	Y	2	5	0	2	1
videoSide_ydupqjb	E	Y	2	6	1	0	0
videoSide_UUjIOxN	E	Y	2	1	11	4	1
videoSide_SRev0rw	E	Y	2	2	9	7	1
videoSide_1JMuWTM	E	Y	2	3	3	2	0
videoSide_yNq3AlZ	E	Y	2	4	10	8	0
videoSide_WvKcQPZ	E	Y	2	5	1	2	0
videoSide_ydupqjb	E	Y	2	6	1	0	0
videoSide_vY0yXzw	E	Y	3	1	6	7	0
videoSide_SNGXZmB	E	Y	3	2	0	1	0
videoSide_xUffFHh	E	Y	3	3	5	13	0
videoSide_6e81Jjx	E	Y	3	4	1	2	0
videoSide_Fwb8Ykf	E	Y	3	5	21	14	0
videoSide_XbeYLSn	E	Y	3	6	3	3	1
videoSide_vY0yXzw	E	Y	3	1	6	7	0
videoSide_SNGXZmB	E	Y	3	2	0	1	0
videoSide_xUffFHh	E	Y	3	3	6	13	0
videoSide_6e81Jjx	E	Y	3	4	1	2	0
videoSide_Fwb8Ykf	E	Y	3	5	22	14	1
videoSide_XbeYLSn	E	Y	3	6	3	3	2
videoSide_vY0yXzw	E	Y	3	1	6	6	0
videoSide_SNGXZmB	E	Y	3	2	0	1	0
videoSide_xUffFHh	E	Y	3	3	4	14	0
videoSide_6e81Jjx	E	Y	3	4	1	0	1
videoSide_Fwb8Ykf	E	Y	3	5	16	9	1
videoSide_XbeYLSn	E	Y	3	6	3	2	2
videoSide_vY0yXzw	E	Y	3	1	5	5	0
videoSide_SNGXZmB	E	Y	3	2	0	1	0
videoSide_xUffFHh	E	Y	3	3	3	8	0
videoSide_6e81Jjx	E	Y	3	4	1	2	0
videoSide_Fwb8Ykf	E	Y	3	5	18	9	0
videoSide_XbeYLSn	E	Y	3	6	2	4	1
videoSide_vY0yXzw	E	Y	3	1	5	7	1
videoSide_SNGXZmB	E	Y	3	2	0	1	0
videoSide_xUffFHh	E	Y	3	3	6	13	0
videoSide_6e81Jjx	E	Y	3	4	1	2	0
videoSide_Fwb8Ykf	E	Y	3	5	22	14	0
videoSide_XbeYLSn	E	Y	3	6	3	3	2
videoSide_zqrkB5I	E	Y	4	1	9	11	0
videoSide_x0EqDIy	E	Y	4	2	0	0	0
videoSide_tTd830L	E	Y	4	3	0	0	0
videoSide_X5wsmz7	E	Y	4	4	31	23	1
videoSide_W1K1Goh	E	Y	4	5	0	0	0
videoSide_5sodePS	E	Y	4	6	0	4	0
videoSide_zqrkB5I	E	Y	4	1	9	12	2
videoSide_x0EqDIy	E	Y	4	2	0	0	0
videoSide_tTd830L	E	Y	4	3	0	0	0
videoSide_X5wsmz7	E	Y	4	4	34	17	0
videoSide_W1K1Goh	E	Y	4	5	0	0	0
videoSide_5sodePS	E	Y	4	6	0	4	0
videoSide_zqrkB5I	E	Y	4	1	7	9	1
videoSide_x0EqDIy	E	Y	4	2	0	0	0
videoSide_tTd830L	E	Y	4	3	0	0	0
videoSide_X5wsmz7	E	Y	4	4	21	7	0
videoSide_W1K1Goh	E	Y	4	5	0	0	0
videoSide_5sodePS	E	Y	4	6	0	4	0
videoSide_zqrkB5I	E	Y	4	1	9	10	1
videoSide_x0EqDIy	E	Y	4	2	0	0	0
videoSide_tTd830L	E	Y	4	3	0	0	0
videoSide_X5wsmz7	E	Y	4	4	19	5	0
videoSide_W1K1Goh	E	Y	4	5	0	0	0
videoSide_5sodePS	E	Y	4	6	0	4	0
videoSide_zqrkB5I	E	Y	4	1	9	11	0
videoSide_x0EqDIy	E	Y	4	2	0	0	0
videoSide_tTd830L	E	Y	4	3	0	0	0
videoSide_X5wsmz7	E	Y	4	4	30	16	0
videoSide_W1K1Goh	E	Y	4	5	0	0	0
videoSide_5sodePS	E	Y	4	6	0	4	0
videoSide_XszTCc5	E	Y	5	1	5	15	0
videoSide_vMxBmdm	E	Y	5	2	7	7	0
videoSide_iuCx00q	E	Y	5	3	4	1	0
videoSide_L2BWFyd	E	Y	5	4	2	8	0
videoSide_3sTTG1K	E	Y	5	5	0	6	0
videoSide_zvN5c9u	E	Y	5	6	3	8	1
videoSide_XszTCc5	E	Y	5	1	5	15	0
videoSide_vMxBmdm	E	Y	5	2	8	7	8
videoSide_iuCx00q	E	Y	5	3	4	1	0
videoSide_L2BWFyd	E	Y	5	4	2	8	0
videoSide_3sTTG1K	E	Y	5	5	0	6	0
videoSide_zvN5c9u	E	Y	5	6	4	9	1
videoSide_XszTCc5	E	Y	5	1	5	15	0
videoSide_vMxBmdm	E	Y	5	2	6	5	0
videoSide_iuCx00q	E	Y	5	3	4	1	0
videoSide_L2BWFyd	E	Y	5	4	2	7	0
videoSide_3sTTG1K	E	Y	5	5	0	6	0
videoSide_zvN5c9u	E	Y	5	6	3	8	0
videoSide_XszTCc5	E	Y	5	1	4	16	0
videoSide_vMxBmdm	E	Y	5	2	8	7	0
videoSide_iuCx00q	E	Y	5	3	4	1	0
videoSide_L2BWFyd	E	Y	5	4	2	8	0
videoSide_3sTTG1K	E	Y	5	5	0	6	0
videoSide_zvN5c9u	E	Y	5	6	5	9	1
videoSide_XszTCc5	E	Y	5	1	4	13	25
videoSide_vMxBmdm	E	Y	5	2	5	6	1
videoSide_iuCx00q	E	Y	5	3	4	1	0
videoSide_L2BWFyd	E	Y	5	4	2	0	7
videoSide_3sTTG1K	E	Y	5	5	0	6	0
videoSide_zvN5c9u	E	Y	5	6	3	8	0
videoSide_xMPXLbN	E	Y	6	1	3	4	1
videoSide_6eb6HRN	E	Y	6	2	0	0	0
videoSide_0136ZQU	E	Y	6	3	1	2	0
videoSide_ZIC0LI6	E	Y	6	4	5	5	1
videoSide_xgGPdU5	E	Y	6	5	0	4	0
videoSide_57RFoJx	E	Y	6	6	7	8	0
videoSide_xMPXLbN	E	Y	6	1	3	4	0
videoSide_6eb6HRN	E	Y	6	2	0	0	0
videoSide_0136ZQU	E	Y	6	3	1	2	0
videoSide_ZIC0LI6	E	Y	6	4	5	4	0
videoSide_xgGPdU5	E	Y	6	5	0	4	0
videoSide_57RFoJx	E	Y	6	6	7	8	0
videoSide_xMPXLbN	E	Y	6	1	3	4	0
videoSide_6eb6HRN	E	Y	6	2	0	0	0
videoSide_0136ZQU	E	Y	6	3	1	2	0
videoSide_ZIC0LI6	E	Y	6	4	5	5	0
videoSide_xgGPdU5	E	Y	6	5	0	4	0
videoSide_57RFoJx	E	Y	6	6	7	2	0
videoSide_xMPXLbN	E	Y	6	1	3	4	1
videoSide_6eb6HRN	E	Y	6	2	0	0	0
videoSide_0136ZQU	E	Y	6	3	1	2	0
videoSide_ZIC0LI6	E	Y	6	4	5	5	1
videoSide_xgGPdU5	E	Y	6	5	0	4	0
videoSide_57RFoJx	E	Y	6	6	7	6	0
videoSide_xMPXLbN	E	Y	6	1	3	4	0
videoSide_6eb6HRN	E	Y	6	2	0	0	0
videoSide_0136ZQU	E	Y	6	3	1	2	0
videoSide_ZIC0LI6	E	Y	6	4	5	5	0
videoSide_xgGPdU5	E	Y	6	5	0	4	0
videoSide_57RFoJx	E	Y	6	6	7	8	0
videoSide_1jAQuyK	E	Y	7	1	2	5	0
videoSide_iKSETIs	E	Y	7	2	0	0	0
videoSide_O2FjuA3	E	Y	7	3	10	12	0
videoSide_dojYORD	E	Y	7	4	6	14	0
videoSide_V4t811S	E	Y	7	5	5	8	0
videoSide_UNoEDFL	E	Y	7	6	10	8	0
videoSide_1jAQuyK	E	Y	7	1	2	5	0
videoSide_iKSETIs	E	Y	7	2	0	0	0
videoSide_O2FjuA3	E	Y	7	3	7	13	0
videoSide_dojYORD	E	Y	7	4	6	13	0
videoSide_V4t811S	E	Y	7	5	5	9	0
videoSide_UNoEDFL	E	Y	7	6	9	7	0
videoSide_1jAQuyK	E	Y	7	1	3	4	0
videoSide_iKSETIs	E	Y	7	2	0	0	0
videoSide_O2FjuA3	E	Y	7	3	6	10	0
videoSide_dojYORD	E	Y	7	4	5	12	0
videoSide_V4t811S	E	Y	7	5	4	7	0
videoSide_UNoEDFL	E	Y	7	6	6	7	0
videoSide_1jAQuyK	E	Y	7	1	2	5	0
videoSide_iKSETIs	E	Y	7	2	0	0	0
videoSide_O2FjuA3	E	Y	7	3	10	11	0
videoSide_dojYORD	E	Y	7	4	6	14	0
videoSide_V4t811S	E	Y	7	5	5	8	0
videoSide_UNoEDFL	E	Y	7	6	10	8	0
videoSide_1jAQuyK	E	Y	7	1	2	5	0
videoSide_iKSETIs	E	Y	7	2	0	0	0
videoSide_O2FjuA3	E	Y	7	3	7	13	0
videoSide_dojYORD	E	Y	7	4	6	14	0
videoSide_V4t811S	E	Y	7	5	5	8	0
videoSide_UNoEDFL	E	Y	7	6	10	8	0

## Sheet: vq
Filename	MSSISMr	MSSISMg	MSSISMb	Focus	Contrast	FPS	score_videoquality
videoSide_1JMuWTM	0.818426551928579	0.819735559521089	0.8065837504186	1	1	0.474549897915557	0.421140370594886
videoSide_W1K1Goh	0.704905409365511	0.704740097803588	0.69052240891968	0	0	-231926992470888	-218566373170189
videoSide_57RFoJx	0.144996389790053	0.155403009458856	0.153126404619987	1	0	0.468985779435938	0.529858819316622
videoSide_ydupqjb	0.441222519178651	0.441413383929693	0.436248378151728	1	1	0.505796459167111	0.450206634426255
videoSide_MKRt7KY	0.526345290747625	0.523798766755688	0.521089596980832	1	1	0.488124135175891	0.43311225019417
videoSide_xMPXLbN	0.0894316197589403	0.088308356618375	0.0885745401711096	1	0	0.447537593998429	0.508300197186584
videoSide_xgGPdU5	0.686565307623696	0.681858558831809	0.668020591351163	1	1	-231921867912604	-23507022080553
videoSide_Eb42MlI	0.594196742638238	0.639111822627168	0.561840453216124	1	0	0.461822061251112	0.525048488624545
videoSide_ZYJhz9I	0.132610866101543	0.13168297660076	0.130222375922661	1	0	0.383970286342803	0.445467756975243
videoSide_0136ZQU	0.589032854586472	0.590902093993932	0.583355093691663	0	0	0.505796459167111	0.615957541558133
videoSide_XbeYLSn	0.189210767807574	0.189559595697015	0.181317069360189	1	1	-0.439986401000927	-0.489213235477664
videoSide_3sTTG1K	0.372944389318209	0.3674909580946	0.35755023080685	1	1	0.501571285676586	0.445666735056317
videoSide_X5wsmz7	0.228211490994424	0.230600964093127	0.228333952078371	1	1	-0.424577498446955	-0.473729685417224
videoSide_V4t811S	0.169175893691929	0.16848037977843	0.168854710935351	1	0	0.43834919866302	0.499593627599641
videoSide_dojYORD	0.487016532910882	0.478107884154387	0.469102009269351	1	1	0.500286650777233	0.444975406724182
videoSide_QXErQyA	0.599245581529106	0.586719951916723	0.598547520892039	1	1	0.435114140055406	0.38090359666233
videoSide_xUffFHh	0.570839430071659	0.560563123936282	0.560056550799849	1	0	0.478230591487954	0.541204927153796
videoSide_iKSETIs	0.410879713409234	0.403064765560345	0.387752605838642	0	0	0.48144619452494	0.590893883145511
videoSide_XszTCc5	0.111665627743132	0.110333801592548	0.111049341139687	1	1	0.447537593998429	0.390734993395247
videoSide_6eb6HRN	0.610726003807274	0.586131566978813	0.563381461454156	0	1	0.48747956222009	0.480220849084862
videoSide_SRev0rw	0.880921338039352	0.884192884687149	0.876119841768061	0	0	0.499770095378346	0.611471492815586
videoSide_7uygIGO	0.259211433192602	0.259601628428591	0.257960005821006	1	1	0.426221172403175	0.370344975001917
videoSide_nNH5Fxj	0.844425870883784	0.845336553563284	0.836162921294335	1	1	0.469059647020683	0.415827390243108
videoSide_WvKcQPZ	0.46352660439131	0.464248285951672	0.46339464092934	1	1	0.481343826363748	0.426065782972191
videoSide_5sodePS	0.283550935238295	0.286783053654858	0.277410760132443	0	0	0.51193157245564	0.620481996909754
videoSide_1jAQuyK	0.0990995053166633	0.0958139370249574	0.0973623009369329	1	0	0.475201736692215	0.535789957913591
videoSide_vY0yXzw	0.647364277814717	0.646005753157403	0.640562013330607	1	1	0.511992991149088	0.457406435680169
videoSide_Fwb8Ykf	0.717968420109398	0.750901009306358	0.73300013167133	1	1	0.487391119301524	0.433364368276748
videoSide_O2FjuA3	0.308196677652647	0.288270574260916	0.275469444622654	1	1	-231921867912604	-235263569176108
videoSide_iuCx00q	0.548014928708731	0.553975415968122	0.547835164765292	1	1	-238041696480289	-241211343816773
videoSide_tTd830L	0.646186034270008	0.666400358651693	0.654273507104876	0	1	0.481256006012996	0.474228840131916
videoSide_SNGXZmB	0.0994958219930987	0.097750045210917	0.0987286555729117	0	0	0.444491288334552	0.552646730564043
videoSide_UNoEDFL	0.503081338267703	0.492335262899615	0.477182096923961	0	1	0.505864633916838	0.497907127276416
videoSide_zvN5c9u	0.317485792953499	0.324548235304586	0.310710033835451	1	1	-231926992470888	-235263905492929
videoSide_vMxBmdm	0.130242918263924	0.118417239506501	0.109487369252156	1	1	-231921867912604	-235354504488105
videoSide_yNq3AlZ	0.404444831819483	0.410603779042417	0.398015716561978	1	1	0.468985779435938	0.413505793826214
videoSide_ZIC0LI6	0.166204324164308	0.167406362989469	0.161516644994444	0	1	-0.793213378503644	-0.792383627094677
videoSide_L2BWFyd	0.537590156496302	0.523628925621967	0.49784268868216	0	1	0.505864633916838	0.498083469162254
videoSide_UUjIOxN	0.0933155787011516	0.0943312755522543	0.0924124088399191	1	0	0.432207108991487	0.493113573318194
videoSide_x0EqDIy	0.618946388222591	0.616759075047882	0.602692394398594	1	1	0.475303718403595	0.420868738968899
videoSide_zqrkB5I	0.124625115158854	0.123380226555002	0.123292194071659	1	1	0.444491288334552	0.387779554078538
videoSide_6e81Jjx	0.369329806875594	0.36404144162718	0.361934516708436	1	1	0.506415621581492	0.45045341264803
